# Supplementary material for: The Antioxidant Capacity and Flavor Diversity of Strawberry Wine Are Improved Through Fermentation with the Indigenous Non-Saccharomyces Yeasts Hanseniaspora uvarum and Kurtzmaniella quercitrusa
Source: Foods. 2025 Mar 5;14(5):886. doi: 10.3390/foods14050886 (PMC11899187; doi:10.3390/foods14050886)
Supplement: Supplementary file 1 [file foods-14-00886-s001.zip]

Archive with 1 entries (1 files):
- foods-3495849-supplementary.pdf
